# Supplementary material for: LGBTQIA+ Adolescents’ Perceptions of Gender Tailoring and Portrayal in a Virtual-Reality-Based Alcohol-Prevention Tool: A Qualitative Interview Study and Thematic Analysis
Source: Int J Environ Res Public Health. 2023 Feb 4;20(4):2784. doi: 10.3390/ijerph20042784 (PMC9957229; doi:10.3390/ijerph20042784)
Supplement: Supplementary file 1 [file ijerph-20-02784-s001.zip]

Archive with 1 entries (1 files):
- ijerph-2135211-supplementary.pdf
